# Supplementary material for: Increased active pulmonary tuberculosis risk from sharing bong of cannabis: a case–control study from Thailand
Source: Front Public Health. 2024 Nov 13;12:1474761. doi: 10.3389/fpubh.2024.1474761 (PMC11598918; doi:10.3389/fpubh.2024.1474761)
Supplement: Supplementary file 1 [file Data_Sheet_1.zip]

Archive with 2 entries (2 files):
- de_identified_data.csv
- de_identified_data.rds
