# Supplementary material for: Increased active pulmonary tuberculosis risk from sharing bong of cannabis: a case–control study from Thailand
Source: Front Public Health. 2024 Nov 13;12:1474761. doi: 10.3389/fpubh.2024.1474761 (PMC11598918; doi:10.3389/fpubh.2024.1474761)
Supplement: Supplementary file 1 [file Data_Sheet_1.zip › de_identified_data.csv]

age	age.group	sex	group	edu	occu	income	ahist	acurr	adosage	thist	tcurr	tdosage	chist	ccurr	cstart	cquit	cfreq	csmoke.b	csmoke.j	cconsump	cpaid	cspend	creason_health
69	(60,Inf]	Female	Case	High school or more	Retired/unemployed/student	0	No	No (0 drink in last 12 months)	NA	No	No (0 cigarette in past 6-month)	NA	Yes	No	68	1	Once or twice	Never	Never	Yes	NA	NA	NA
23	(0,40]	Female	Case	High school or more	Office worker	12000	No	No (0 drink in last 12 months)	NA	No	No (0 cigarette in past 6-month)	NA	No	No	NA	NA	Never	Never	Never	No	NA	NA	NA
21	(0,40]	Male	Case	High school or more	Retired/unemployed/student	0	Yes	Yes (≥ 1 drink in the last 12 months)	48	Yes	No (0 cigarette in past 6-month)	0.5	No	No	NA	NA	Never	Never	Never	No	NA	NA	NA
69	(60,Inf]	Male	Case	Less than highschool	Laborer	6000	Yes	No (0 drink in last 12 months)	60	Yes	Just quit (0 cigarette in < 6 month)	400	No	No	NA	NA	Never	Never	Never	No	NA	NA	NA
53	(40,60]	Male	Case	High school or more	Office worker	45000	Yes	No (0 drink in last 12 months)	24	Yes	No (0 cigarette in past 6-month)	320	No	No	NA	NA	Never	Never	Never	No	NA	NA	NA
82	(60,Inf]	Male	Case	Less than highschool	Retired/unemployed/student	0	Yes	Yes (≥ 1 drink in the last 12 months)	NA	No	No (0 cigarette in past 6-month)	NA	No	No	NA	NA	Never	Never	Never	No	NA	NA	NA
82	(60,Inf]	Male	Case	Less than highschool	Retired/unemployed/student	0	No	No (0 drink in last 12 months)	NA	Yes	No (0 cigarette in past 6-month)	90	No	No	NA	NA	Never	Never	Never	No	NA	NA	NA
78	(60,Inf]	Male	Case	Less than highschool	Retired/unemployed/student	0	Yes	No (0 drink in last 12 months)	NA	Yes	Just quit (0 cigarette in < 6 month)	600	No	No	NA	NA	Never	Never	Never	No	NA	NA	NA
55	(40,60]	Female	Case	Less than highschool	Retired/unemployed/student	0	No	No (0 drink in last 12 months)	NA	No	No (0 cigarette in past 6-month)	NA	No	No	NA	NA	Never	Never	Never	No	NA	NA	NA
20	(0,40]	Male	Case	High school or more	Retired/unemployed/student	0	No	No (0 drink in last 12 months)	NA	No	No (0 cigarette in past 6-month)	NA	No	No	NA	NA	Never	Never	Never	No	NA	NA	NA
75	(60,Inf]	Female	Case	Less than highschool	Retired/unemployed/student	0	No	No (0 drink in last 12 months)	NA	No	No (0 cigarette in past 6-month)	NA	Yes	No	75	0.25	Once or twice	Never	Never	Yes	NA	NA	Loss of appetite
85	(60,Inf]	Female	Case	Less than highschool	Retired/unemployed/student	0	No	No (0 drink in last 12 months)	NA	No	No (0 cigarette in past 6-month)	NA	Yes	No	55	30	Once or twice	Never	Never	Yes	NA	NA	NA
72	(60,Inf]	Male	Case	Less than highschool	Retired/unemployed/student	0	No	No (0 drink in last 12 months)	NA	Yes	Yes (≥ 1 cigarette in past month)	210	No	No	NA	NA	Never	Never	Never	No	NA	NA	NA
43	(40,60]	Female	Case	High school or more	Office worker	15000	Yes	Yes (≥ 1 drink in the last 12 months)	4	No	No (0 cigarette in past 6-month)	NA	No	No	NA	NA	Never	Never	Never	No	NA	NA	NA
78	(60,Inf]	Male	Case	High school or more	Business owner/freelance	0	Yes	No (0 drink in last 12 months)	120	Yes	No (0 cigarette in past 6-month)	600	No	No	NA	NA	Never	Never	Never	No	NA	NA	NA
59	(40,60]	Male	Case	High school or more	Retired/unemployed/student	0	Yes	Yes (≥ 1 drink in the last 12 months)	120	Yes	Yes (≥ 1 cigarette in past month)	300	Yes	No	18	41	Occasionally	Never	Smoke and share	No	TRUE	300	NA
37	(0,40]	Female	Case	High school or more	Office worker	20000	Yes	No (0 drink in last 12 months)	32	No	No (0 cigarette in past 6-month)	NA	No	No	NA	NA	Never	Never	Never	No	NA	NA	NA
79	(60,Inf]	Male	Case	Less than highschool	Retired/unemployed/student	0	No	No (0 drink in last 12 months)	NA	No	No (0 cigarette in past 6-month)	NA	No	No	NA	NA	Never	Never	Never	No	NA	NA	NA
44	(40,60]	Male	Case	High school or more	Laborer	30000	Yes	Yes (≥ 1 drink in the last 12 months)	0.16	Yes	Yes (≥ 1 cigarette in past month)	3600	Yes	No	18	25	Occasionally	Smoke and share	Never	No	TRUE	50	NA
66	(60,Inf]	Male	Case	Less than highschool	Laborer	10000	Yes	Yes (≥ 1 drink in the last 12 months)	300	Yes	Yes (≥ 1 cigarette in past month)	600	Yes	No	18	NA	Occasionally	Smoke and share	Never	No	FALSE	NA	NA
63	(60,Inf]	Female	Case	High school or more	Retired/unemployed/student	0	No	No (0 drink in last 12 months)	NA	No	No (0 cigarette in past 6-month)	NA	No	No	NA	NA	Never	Never	Never	No	NA	NA	NA
21	(0,40]	Female	Case	High school or more	Retired/unemployed/student	0	No	No (0 drink in last 12 months)	NA	No	No (0 cigarette in past 6-month)	NA	No	No	NA	NA	Never	Never	Never	No	NA	NA	NA
71	(60,Inf]	Male	Case	Less than highschool	Retired/unemployed/student	0	Yes	No (0 drink in last 12 months)	120	Yes	No (0 cigarette in past 6-month)	1200	Yes	No	15	55	Occasionally	Smoke and share	Never	No	FALSE	NA	NA
59	(40,60]	Male	Case	Less than highschool	Retired/unemployed/student	0	No	No (0 drink in last 12 months)	NA	Yes	Just quit (0 cigarette in < 6 month)	12	Yes	No	58	1	Occasionally	Never	Never	Yes	FALSE	NA	Insomnia
50	(40,60]	Male	Case	Less than highschool	Laborer	18000	Yes	Yes (≥ 1 drink in the last 12 months)	16	Yes	No (0 cigarette in past 6-month)	600	No	No	NA	NA	Never	Never	Never	No	NA	NA	NA
53	(40,60]	Male	Case	Less than highschool	Business owner/freelance	10000	Yes	No (0 drink in last 12 months)	16	Yes	No (0 cigarette in past 6-month)	NA	Yes	No	21	1	Occasionally	Never	Smoke and share	No	TRUE	200	NA
37	(0,40]	Male	Case	High school or more	Laborer	18000	No	No (0 drink in last 12 months)	NA	Yes	Yes (≥ 1 cigarette in past month)	600	Yes	Yes	20	NA	Regularly	Never	Smoke only	No	TRUE	200	Loss of appetite
60	(40,60]	Female	Case	Less than highschool	Retired/unemployed/student	0	No	No (0 drink in last 12 months)	NA	No	No (0 cigarette in past 6-month)	NA	No	No	NA	NA	Never	Never	Never	No	NA	NA	NA
52	(40,60]	Female	Case	High school or more	Retired/unemployed/student	0	No	No (0 drink in last 12 months)	NA	No	No (0 cigarette in past 6-month)	NA	No	No	NA	NA	Never	Never	Never	No	NA	NA	NA
49	(40,60]	Female	Case	High school or more	Business owner/freelance	12000	No	No (0 drink in last 12 months)	NA	No	No (0 cigarette in past 6-month)	NA	No	No	NA	NA	Never	Never	Never	No	NA	NA	NA
75	(60,Inf]	Male	Case	Less than highschool	Retired/unemployed/student	0	Yes	No (0 drink in last 12 months)	24	Yes	Yes (≥ 1 cigarette in past month)	600	No	No	NA	NA	Never	Never	Never	No	NA	NA	NA
27	(0,40]	Female	Case	Less than highschool	Retired/unemployed/student	0	Yes	Yes (≥ 1 drink in the last 12 months)	2	Yes	No (0 cigarette in past 6-month)	NA	No	No	NA	NA	Never	Never	Never	No	NA	NA	NA
65	(60,Inf]	Male	Case	Less than highschool	Retired/unemployed/student	0	Yes	No (0 drink in last 12 months)	120	Yes	No (0 cigarette in past 6-month)	1200	No	No	NA	NA	Never	Never	Never	No	NA	NA	NA
45	(40,60]	Male	Case	High school or more	Laborer	15000	Yes	Yes (≥ 1 drink in the last 12 months)	NA	Yes	Yes (≥ 1 cigarette in past month)	1200	Yes	No	18	NA	Once or twice	Smoke and share	Never	No	NA	NA	NA
29	(0,40]	Female	Case	High school or more	Office worker	15000	No	No (0 drink in last 12 months)	NA	No	No (0 cigarette in past 6-month)	NA	No	No	NA	NA	Never	Never	Never	No	NA	NA	NA
34	(0,40]	Male	Case	High school or more	Office worker	17000	No	No (0 drink in last 12 months)	NA	Yes	Just quit (0 cigarette in < 6 month)	1200	Yes	Yes	16	NA	Occasionally	Smoke and share	Smoke and share	No	TRUE	400	NA
65	(60,Inf]	Male	Case	Less than highschool	Retired/unemployed/student	0	No	No (0 drink in last 12 months)	NA	Yes	No (0 cigarette in past 6-month)	150	No	No	NA	NA	Never	Never	Never	No	NA	NA	NA
59	(40,60]	Male	Case	Less than highschool	Laborer	NA	Yes	No (0 drink in last 12 months)	60	Yes	Yes (≥ 1 cigarette in past month)	300	No	No	NA	NA	Never	Never	Never	No	NA	NA	NA
52	(40,60]	Male	Case	Less than highschool	Retired/unemployed/student	0	Yes	Yes (≥ 1 drink in the last 12 months)	48	Yes	No (0 cigarette in past 6-month)	600	Yes	No	20	NA	Once or twice	Never	Smoke and share	No	NA	NA	NA
60	(40,60]	Female	Case	Less than highschool	Business owner/freelance	0	No	No (0 drink in last 12 months)	NA	No	No (0 cigarette in past 6-month)	NA	No	No	NA	NA	Never	Never	Never	No	NA	NA	NA
45	(40,60]	Male	Case	High school or more	Office worker	20000	No	No (0 drink in last 12 months)	NA	No	No (0 cigarette in past 6-month)	NA	No	No	NA	NA	Never	Never	Never	No	NA	NA	NA
55	(40,60]	Male	Case	Less than highschool	Laborer	9000	Yes	Yes (≥ 1 drink in the last 12 months)	60	Yes	Yes (≥ 1 cigarette in past month)	6	Yes	No	30	3	Occasionally	Smoke and share	Smoke only	No	FALSE	NA	Loss of appetite
55	(40,60]	Male	Case	Less than highschool	Laborer	15000	Yes	No (0 drink in last 12 months)	NA	Yes	Just quit (0 cigarette in < 6 month)	600	No	No	NA	NA	Never	Never	Never	No	NA	NA	NA
78	(60,Inf]	Female	Case	Less than highschool	Retired/unemployed/student	0	No	No (0 drink in last 12 months)	NA	No	No (0 cigarette in past 6-month)	NA	No	No	NA	NA	Never	Never	Never	No	NA	NA	NA
71	(60,Inf]	Female	Case	Less than highschool	Retired/unemployed/student	0	Yes	Yes (≥ 1 drink in the last 12 months)	60	Yes	No (0 cigarette in past 6-month)	120	No	No	NA	NA	Never	Never	Never	No	NA	NA	NA
42	(40,60]	Male	Case	High school or more	Laborer	5000	Yes	No (0 drink in last 12 months)	90	Yes	Just quit (0 cigarette in < 6 month)	240	Yes	No	19	20	Occasionally	Smoke and share	Never	No	FALSE	NA	NA
61	(60,Inf]	Female	Case	Less than highschool	Business owner/freelance	NA	No	No (0 drink in last 12 months)	NA	No	No (0 cigarette in past 6-month)	NA	Yes	No	60	1	Once or twice	Never	Never	Yes	NA	NA	NA
53	(40,60]	Male	Case	Less than highschool	Office worker	14500	Yes	Yes (≥ 1 drink in the last 12 months)	90	Yes	Yes (≥ 1 cigarette in past month)	300	Yes	No	19	20	Occasionally	Smoke and share	Never	No	TRUE	1000	NA
46	(40,60]	Male	Case	High school or more	Retired/unemployed/student	0	Yes	Yes (≥ 1 drink in the last 12 months)	24	Yes	Yes (≥ 1 cigarette in past month)	300	No	No	NA	NA	Never	Never	Never	No	NA	NA	NA
26	(0,40]	Female	Case	Less than highschool	Business owner/freelance	10000	Yes	No (0 drink in last 12 months)	NA	Yes	Just quit (0 cigarette in < 6 month)	90	Yes	No	16	10	Occasionally	Never	Smoke and share	Yes	FALSE	NA	NA
24	(0,40]	Female	Case	High school or more	Laborer	12000	Yes	No (0 drink in last 12 months)	NA	No	No (0 cigarette in past 6-month)	NA	Yes	No	23	1	Once or twice	Never	Never	Yes	NA	NA	NA
60	(40,60]	Male	Case	Less than highschool	Laborer	9000	Yes	Yes (≥ 1 drink in the last 12 months)	NA	No	No (0 cigarette in past 6-month)	NA	No	No	NA	NA	Never	Never	Never	No	NA	NA	NA
48	(40,60]	Male	Case	High school or more	Office worker	15000	Yes	No (0 drink in last 12 months)	80	No	No (0 cigarette in past 6-month)	NA	No	No	NA	NA	Never	Never	Never	No	NA	NA	NA
67	(60,Inf]	Male	Case	Less than highschool	Laborer	10000	Yes	No (0 drink in last 12 months)	120	Yes	No (0 cigarette in past 6-month)	600	No	No	NA	NA	Never	Never	Never	No	NA	NA	NA
44	(40,60]	Female	Case	High school or more	Office worker	10000	No	No (0 drink in last 12 months)	NA	No	No (0 cigarette in past 6-month)	NA	No	No	NA	NA	Never	Never	Never	No	NA	NA	NA
55	(40,60]	Male	Case	Less than highschool	Laborer	9000	Yes	Yes (≥ 1 drink in the last 12 months)	NA	Yes	Just quit (0 cigarette in < 6 month)	600	Yes	No	18	30	Occasionally	Smoke and share	Smoke and share	No	FALSE	NA	NA
46	(40,60]	Female	Case	Less than highschool	Business owner/freelance	15000	Yes	No (0 drink in last 12 months)	300	Yes	No (0 cigarette in past 6-month)	600	Yes	No	24	6	Regularly	Smoke and share	Smoke and share	No	FALSE	NA	NA
57	(40,60]	Male	Case	Less than highschool	Office worker	NA	Yes	No (0 drink in last 12 months)	40	Yes	No (0 cigarette in past 6-month)	60	Yes	No	21	20	Once or twice	Never	Smoke and share	No	NA	NA	NA
45	(40,60]	Male	Case	Less than highschool	Business owner/freelance	6000	Yes	No (0 drink in last 12 months)	600	Yes	Just quit (0 cigarette in < 6 month)	600	Yes	Yes	15	NA	Occasionally	Smoke and share	Smoke and share	Yes	FALSE	NA	NA
46	(40,60]	Male	Case	Less than highschool	Office worker	10000	Yes	No (0 drink in last 12 months)	150	Yes	Just quit (0 cigarette in < 6 month)	210	No	No	NA	NA	Never	Never	Never	No	NA	NA	NA
51	(40,60]	Male	Case	High school or more	Retired/unemployed/student	0	Yes	No (0 drink in last 12 months)	40	Yes	No (0 cigarette in past 6-month)	600	Yes	No	30	20	Once or twice	Never	Smoke and share	No	NA	NA	NA
52	(40,60]	Male	Case	Less than highschool	Laborer	NA	Yes	Yes (≥ 1 drink in the last 12 months)	180	Yes	Yes (≥ 1 cigarette in past month)	450	Yes	No	16	10	Occasionally	Smoke and share	Smoke only	No	TRUE	500	NA
55	(40,60]	Male	Case	Less than highschool	Laborer	18000	Yes	Yes (≥ 1 drink in the last 12 months)	24	Yes	No (0 cigarette in past 6-month)	300	Yes	Yes	20	NA	Occasionally	Smoke and share	Smoke and share	Yes	FALSE	NA	NA
49	(40,60]	Male	Case	Less than highschool	Laborer	10000	Yes	No (0 drink in last 12 months)	NA	Yes	Yes (≥ 1 cigarette in past month)	300	No	No	NA	NA	Never	Never	Never	No	NA	NA	NA
56	(40,60]	Male	Case	Less than highschool	Retired/unemployed/student	0	Yes	Yes (≥ 1 drink in the last 12 months)	120	Yes	Just quit (0 cigarette in < 6 month)	40	No	No	NA	NA	Never	Never	Never	No	NA	NA	NA
52	(40,60]	Male	Case	Less than highschool	Laborer	NA	Yes	No (0 drink in last 12 months)	300	Yes	No (0 cigarette in past 6-month)	600	Yes	Yes	18	NA	Occasionally	Smoke and share	Smoke only	No	FALSE	NA	NA
73	(60,Inf]	Male	Case	Less than highschool	Laborer	NA	Yes	No (0 drink in last 12 months)	NA	Yes	No (0 cigarette in past 6-month)	120	No	No	NA	NA	Never	Never	Never	No	NA	NA	NA
52	(40,60]	Male	Case	Less than highschool	Laborer	8000	Yes	No (0 drink in last 12 months)	60	Yes	Yes (≥ 1 cigarette in past month)	150	Yes	No	15	5	Regularly	Smoke and share	Never	No	TRUE	3000	NA
35	(0,40]	Male	Case	High school or more	Business owner/freelance	25000	Yes	Yes (≥ 1 drink in the last 12 months)	64	Yes	No (0 cigarette in past 6-month)	600	Yes	No	18	10	Regularly	Smoke and share	Smoke and share	No	TRUE	100	NA
42	(40,60]	Male	Case	Less than highschool	Laborer	NA	Yes	No (0 drink in last 12 months)	300	Yes	No (0 cigarette in past 6-month)	600	Yes	No	15	10	Regularly	Smoke and share	Smoke only	Yes	FALSE	NA	NA
62	(60,Inf]	Female	Case	High school or more	Office worker	35000	No	No (0 drink in last 12 months)	NA	No	No (0 cigarette in past 6-month)	NA	No	No	NA	NA	Never	Never	Never	No	NA	NA	NA
38	(0,40]	Male	Case	High school or more	Office worker	16000	No	No (0 drink in last 12 months)	NA	Yes	Yes (≥ 1 cigarette in past month)	300	No	No	NA	NA	Never	Never	Never	No	NA	NA	NA
25	(0,40]	Male	Case	High school or more	Business owner/freelance	NA	Yes	No (0 drink in last 12 months)	40	No	No (0 cigarette in past 6-month)	NA	No	No	NA	NA	Never	Never	Never	No	NA	NA	NA
70	(60,Inf]	Male	Case	Less than highschool	Retired/unemployed/student	0	Yes	No (0 drink in last 12 months)	8	Yes	No (0 cigarette in past 6-month)	300	No	No	NA	NA	Never	Never	Never	No	NA	NA	NA
29	(0,40]	Female	Case	High school or more	Office worker	20000	No	No (0 drink in last 12 months)	NA	No	No (0 cigarette in past 6-month)	NA	No	No	NA	NA	Never	Never	Never	No	NA	NA	NA
61	(60,Inf]	Male	Case	Less than highschool	Retired/unemployed/student	0	Yes	Yes (≥ 1 drink in the last 12 months)	300	Yes	Yes (≥ 1 cigarette in past month)	150	Yes	No	20	40	Once or twice	Smoke and share	Never	No	NA	NA	NA
31	(0,40]	Female	Case	High school or more	Office worker	10000	Yes	Yes (≥ 1 drink in the last 12 months)	3	No	No (0 cigarette in past 6-month)	NA	No	No	NA	NA	Never	Never	Never	No	NA	NA	NA
54	(40,60]	Male	Case	Less than highschool	Laborer	10000	Yes	No (0 drink in last 12 months)	5	Yes	No (0 cigarette in past 6-month)	600	No	No	NA	NA	Never	Never	Never	No	NA	NA	NA
42	(40,60]	Male	Case	High school or more	Business owner/freelance	20000	Yes	Yes (≥ 1 drink in the last 12 months)	120	Yes	Yes (≥ 1 cigarette in past month)	180	No	No	NA	NA	Never	Never	Never	No	NA	NA	NA
39	(0,40]	Male	Case	High school or more	Office worker	30000	Yes	Yes (≥ 1 drink in the last 12 months)	40	Yes	Yes (≥ 1 cigarette in past month)	150	No	No	NA	NA	Never	Never	Never	No	NA	NA	NA
60	(40,60]	Male	Case	Less than highschool	Retired/unemployed/student	0	Yes	No (0 drink in last 12 months)	150	Yes	No (0 cigarette in past 6-month)	600	No	No	NA	NA	Never	Never	Never	No	NA	NA	NA
47	(40,60]	Male	Case	Less than highschool	Office worker	NA	Yes	Yes (≥ 1 drink in the last 12 months)	12	Yes	Yes (≥ 1 cigarette in past month)	36	No	No	NA	NA	Never	Never	Never	No	NA	NA	NA
40	(0,40]	Female	Case	High school or more	Retired/unemployed/student	0	Yes	No (0 drink in last 12 months)	180	Yes	No (0 cigarette in past 6-month)	600	No	No	NA	NA	Never	Never	Never	No	NA	NA	NA
28	(0,40]	Female	Case	High school or more	Business owner/freelance	15000	No	No (0 drink in last 12 months)	NA	No	No (0 cigarette in past 6-month)	NA	No	No	NA	NA	Never	Never	Never	No	NA	NA	NA
47	(40,60]	Female	Case	Less than highschool	Laborer	9000	Yes	No (0 drink in last 12 months)	NA	No	No (0 cigarette in past 6-month)	NA	No	No	NA	NA	Never	Never	Never	No	NA	NA	NA
30	(0,40]	Male	Case	High school or more	Business owner/freelance	NA	Yes	No (0 drink in last 12 months)	16	Yes	No (0 cigarette in past 6-month)	60	Yes	No	18	10	Occasionally	Never	Smoke only	No	FALSE	NA	NA
54	(40,60]	Female	Case	Less than highschool	Business owner/freelance	NA	No	No (0 drink in last 12 months)	NA	No	No (0 cigarette in past 6-month)	NA	No	No	NA	NA	Never	Never	Never	No	NA	NA	NA
51	(40,60]	Female	Case	Less than highschool	Laborer	10000	Yes	Yes (≥ 1 drink in the last 12 months)	2	No	No (0 cigarette in past 6-month)	NA	No	No	NA	NA	Never	Never	Never	No	NA	NA	NA
43	(40,60]	Male	Case	Less than highschool	Laborer	15000	Yes	Yes (≥ 1 drink in the last 12 months)	120	Yes	Yes (≥ 1 cigarette in past month)	300	No	No	NA	NA	Never	Never	Never	No	NA	NA	NA
59	(40,60]	Male	Case	Less than highschool	Laborer	30000	Yes	No (0 drink in last 12 months)	48	Yes	No (0 cigarette in past 6-month)	1800	Yes	Yes	57	NA	Regularly	Never	Never	Yes	FALSE	NA	Freshenup
42	(40,60]	Male	Case	High school or more	Laborer	10000	Yes	No (0 drink in last 12 months)	3	No	No (0 cigarette in past 6-month)	NA	No	No	NA	NA	Never	Never	Never	No	NA	NA	NA
63	(60,Inf]	Male	Case	Less than highschool	Retired/unemployed/student	0	Yes	No (0 drink in last 12 months)	1	Yes	Yes (≥ 1 cigarette in past month)	150	Yes	No	19	NA	Once or twice	Never	Smoke only	No	NA	NA	NA
27	(0,40]	Female	Case	Less than highschool	Laborer	8000	No	No (0 drink in last 12 months)	NA	No	No (0 cigarette in past 6-month)	NA	No	No	NA	NA	Never	Never	Never	No	NA	NA	NA
94	(60,Inf]	Male	Case	High school or more	Business owner/freelance	30000	Yes	Yes (≥ 1 drink in the last 12 months)	10	Yes	Yes (≥ 1 cigarette in past month)	300	Yes	Yes	16	NA	Occasionally	Never	Smoke only	No	FALSE	NA	NA
69	(60,Inf]	Male	Case	Less than highschool	Retired/unemployed/student	0	Yes	Yes (≥ 1 drink in the last 12 months)	40	Yes	Yes (≥ 1 cigarette in past month)	300	Yes	No	18	20	Regularly	Smoke and share	Smoke and share	No	TRUE	100	NA
74	(60,Inf]	Female	Case	Less than highschool	Retired/unemployed/student	0	Yes	No (0 drink in last 12 months)	12	Yes	No (0 cigarette in past 6-month)	150	No	No	NA	NA	Never	Never	Never	No	NA	NA	NA
74	(60,Inf]	Male	Case	Less than highschool	Retired/unemployed/student	0	No	No (0 drink in last 12 months)	NA	Yes	No (0 cigarette in past 6-month)	1800	No	No	NA	NA	Never	Never	Never	No	NA	NA	NA
46	(40,60]	Female	Case	High school or more	Office worker	12000	No	No (0 drink in last 12 months)	NA	No	No (0 cigarette in past 6-month)	NA	No	No	NA	NA	Never	Never	Never	No	NA	NA	NA
40	(0,40]	Male	Case	Less than highschool	Retired/unemployed/student	0	No	No (0 drink in last 12 months)	NA	Yes	Yes (≥ 1 cigarette in past month)	NA	No	No	NA	NA	Never	Never	Never	No	NA	NA	NA
58	(40,60]	Male	Case	Less than highschool	Laborer	8000	Yes	No (0 drink in last 12 months)	NA	Yes	Yes (≥ 1 cigarette in past month)	150	Yes	No	18	28	Regularly	Smoke and share	Never	No	FALSE	NA	NA
44	(40,60]	Male	Case	Less than highschool	Laborer	13000	Yes	Yes (≥ 1 drink in the last 12 months)	300	Yes	Yes (≥ 1 cigarette in past month)	150	No	No	NA	NA	Never	Never	Never	No	NA	NA	NA
46	(40,60]	Female	Case	High school or more	Laborer	10000	No	No (0 drink in last 12 months)	NA	No	No (0 cigarette in past 6-month)	NA	Yes	No	20	26	Once or twice	Never	Smoke only	No	NA	NA	NA
31	(0,40]	Female	Case	High school or more	Business owner/freelance	25000	Yes	Yes (≥ 1 drink in the last 12 months)	NA	Yes	No (0 cigarette in past 6-month)	12	No	No	NA	NA	Never	Never	Never	No	NA	NA	NA
22	(0,40]	Male	Case	High school or more	Office worker	15000	Yes	Yes (≥ 1 drink in the last 12 months)	NA	Yes	Yes (≥ 1 cigarette in past month)	90	Yes	Yes	21	NA	Occasionally	Never	Smoke only	No	FALSE	NA	NA
40	(0,40]	Female	Case	High school or more	Office worker	30000	No	No (0 drink in last 12 months)	NA	No	No (0 cigarette in past 6-month)	NA	No	No	NA	NA	Never	Never	Never	No	NA	NA	NA
72	(60,Inf]	Female	Case	Less than highschool	Retired/unemployed/student	0	No	No (0 drink in last 12 months)	NA	No	No (0 cigarette in past 6-month)	NA	No	No	NA	NA	Never	Never	Never	No	NA	NA	NA
34	(0,40]	Female	Case	Less than highschool	Business owner/freelance	12000	No	No (0 drink in last 12 months)	NA	No	No (0 cigarette in past 6-month)	NA	No	No	NA	NA	Never	Never	Never	No	NA	NA	NA
56	(40,60]	Male	Case	Less than highschool	Office worker	10000	Yes	No (0 drink in last 12 months)	300	Yes	No (0 cigarette in past 6-month)	600	No	No	NA	NA	Never	Never	Never	No	NA	NA	NA
54	(40,60]	Male	Case	Less than highschool	Retired/unemployed/student	0	Yes	No (0 drink in last 12 months)	80	Yes	No (0 cigarette in past 6-month)	150	No	No	NA	NA	Never	Never	Never	No	NA	NA	NA
29	(0,40]	Male	Case	Less than highschool	Retired/unemployed/student	0	Yes	No (0 drink in last 12 months)	NA	Yes	Yes (≥ 1 cigarette in past month)	600	No	No	NA	NA	Never	Never	Never	No	NA	NA	NA
31	(0,40]	Male	Case	Less than highschool	Laborer	20000	No	No (0 drink in last 12 months)	NA	Yes	Yes (≥ 1 cigarette in past month)	300	Yes	No	16	15	Once or twice	Never	Smoke and share	No	NA	NA	NA
33	(0,40]	Male	Case	Less than highschool	Retired/unemployed/student	0	Yes	No (0 drink in last 12 months)	NA	Yes	No (0 cigarette in past 6-month)	600	Yes	No	17	1	Regularly	Smoke and share	Never	No	FALSE	NA	NA
46	(40,60]	Male	Case	High school or more	Laborer	NA	Yes	No (0 drink in last 12 months)	96	Yes	No (0 cigarette in past 6-month)	240	No	No	NA	NA	Never	Never	Never	No	NA	NA	NA
56	(40,60]	Female	Case	High school or more	Business owner/freelance	NA	No	No (0 drink in last 12 months)	NA	No	No (0 cigarette in past 6-month)	NA	No	No	NA	NA	Never	Never	Never	No	NA	NA	NA
51	(40,60]	Male	Case	Less than highschool	Retired/unemployed/student	0	Yes	Yes (≥ 1 drink in the last 12 months)	8	Yes	Yes (≥ 1 cigarette in past month)	600	No	No	NA	NA	Never	Never	Never	No	NA	NA	NA
61	(60,Inf]	Female	Case	Less than highschool	Retired/unemployed/student	0	Yes	No (0 drink in last 12 months)	NA	No	No (0 cigarette in past 6-month)	NA	No	No	NA	NA	Never	Never	Never	No	NA	NA	NA
56	(40,60]	Male	Case	Less than highschool	Laborer	24000	Yes	Yes (≥ 1 drink in the last 12 months)	60	Yes	No (0 cigarette in past 6-month)	600	No	No	NA	NA	Never	Never	Never	No	NA	NA	NA
65	(60,Inf]	Male	Case	High school or more	Business owner/freelance	10000	Yes	No (0 drink in last 12 months)	150	Yes	Yes (≥ 1 cigarette in past month)	600	Yes	No	16	1	Regularly	Smoke and share	Smoke only	No	TRUE	400	Loss of appetite
38	(0,40]	Female	Case	High school or more	Retired/unemployed/student	0	Yes	Yes (≥ 1 drink in the last 12 months)	NA	No	No (0 cigarette in past 6-month)	NA	No	No	NA	NA	Never	Never	Never	No	NA	NA	NA
69	(60,Inf]	Male	Case	Less than highschool	Business owner/freelance	NA	Yes	No (0 drink in last 12 months)	NA	No	No (0 cigarette in past 6-month)	NA	No	No	NA	NA	Never	Never	Never	No	NA	NA	NA
66	(60,Inf]	Male	Case	Less than highschool	Retired/unemployed/student	0	Yes	Yes (≥ 1 drink in the last 12 months)	150	Yes	Just quit (0 cigarette in < 6 month)	300	No	No	NA	NA	Never	Never	Never	No	NA	NA	NA
67	(60,Inf]	Female	Case	High school or more	Retired/unemployed/student	0	No	No (0 drink in last 12 months)	NA	No	No (0 cigarette in past 6-month)	NA	No	No	NA	NA	Never	Never	Never	No	NA	NA	NA
61	(60,Inf]	Male	Case	Less than highschool	Retired/unemployed/student	0	Yes	Yes (≥ 1 drink in the last 12 months)	NA	Yes	No (0 cigarette in past 6-month)	600	Yes	No	20	40	Once or twice	Smoke and share	Never	No	NA	NA	NA
40	(0,40]	Male	Case	High school or more	Office worker	10000	Yes	No (0 drink in last 12 months)	3	Yes	No (0 cigarette in past 6-month)	NA	No	No	NA	NA	Never	Never	Never	No	NA	NA	NA
24	(0,40]	Female	Case	High school or more	Office worker	12000	Yes	Yes (≥ 1 drink in the last 12 months)	18	Yes	Just quit (0 cigarette in < 6 month)	3	Yes	No	20	3	Once or twice	Smoke and share	Never	No	NA	NA	NA
63	(60,Inf]	Female	Case	Less than highschool	Retired/unemployed/student	0	No	No (0 drink in last 12 months)	NA	Yes	No (0 cigarette in past 6-month)	150	No	No	NA	NA	Never	Never	Never	No	NA	NA	NA
54	(40,60]	Male	Case	Less than highschool	Laborer	9000	Yes	Yes (≥ 1 drink in the last 12 months)	NA	Yes	Just quit (0 cigarette in < 6 month)	210	No	No	NA	NA	Never	Never	Never	No	NA	NA	NA
51	(40,60]	Female	Case	High school or more	Retired/unemployed/student	0	Yes	No (0 drink in last 12 months)	NA	Yes	No (0 cigarette in past 6-month)	90	No	No	NA	NA	Never	Never	Never	No	NA	NA	NA
65	(60,Inf]	Male	Case	Less than highschool	Laborer	NA	Yes	Yes (≥ 1 drink in the last 12 months)	48	Yes	Just quit (0 cigarette in < 6 month)	150	No	No	NA	NA	Never	Never	Never	No	NA	NA	NA
44	(40,60]	Female	Case	High school or more	Office worker	12000	No	No (0 drink in last 12 months)	NA	No	No (0 cigarette in past 6-month)	NA	No	No	NA	NA	Never	Never	Never	No	NA	NA	NA
74	(60,Inf]	Male	Case	High school or more	Retired/unemployed/student	0	Yes	Yes (≥ 1 drink in the last 12 months)	16	Yes	No (0 cigarette in past 6-month)	NA	No	No	NA	NA	Never	Never	Never	No	NA	NA	NA
30	(0,40]	Male	Case	High school or more	Retired/unemployed/student	0	Yes	No (0 drink in last 12 months)	210	Yes	Just quit (0 cigarette in < 6 month)	300	Yes	No	23	6	Regularly	Smoke and share	Never	No	TRUE	100	NA
25	(0,40]	Female	Case	High school or more	Business owner/freelance	20000	Yes	Yes (≥ 1 drink in the last 12 months)	NA	Yes	Just quit (0 cigarette in < 6 month)	150	Yes	No	17	8	Once or twice	Smoke and share	Never	No	NA	NA	NA
67	(60,Inf]	Male	Case	Less than highschool	Laborer	NA	Yes	No (0 drink in last 12 months)	120	Yes	No (0 cigarette in past 6-month)	300	Yes	No	17	50	Once or twice	Smoke only	Smoke and share	No	NA	NA	NA
39	(0,40]	Male	Case	Less than highschool	Laborer	9000	Yes	No (0 drink in last 12 months)	160	Yes	No (0 cigarette in past 6-month)	1200	Yes	No	18	20	Regularly	Smoke and share	Never	No	TRUE	300	NA
25	(0,40]	Female	Case	High school or more	Office worker	40000	Yes	Yes (≥ 1 drink in the last 12 months)	6	No	No (0 cigarette in past 6-month)	NA	Yes	No	24	1	Once or twice	Never	Never	Yes	NA	NA	NA
71	(60,Inf]	Male	Case	Less than highschool	Retired/unemployed/student	0	Yes	No (0 drink in last 12 months)	60	Yes	Just quit (0 cigarette in < 6 month)	300	Yes	No	20	50	Once or twice	Smoke and share	Never	No	NA	NA	NA
67	(60,Inf]	Male	Case	High school or more	Retired/unemployed/student	0	Yes	No (0 drink in last 12 months)	90	Yes	Yes (≥ 1 cigarette in past month)	600	Yes	No	21	46	Regularly	Smoke and share	Never	No	FALSE	NA	NA
37	(0,40]	Female	Case	High school or more	Retired/unemployed/student	0	Yes	No (0 drink in last 12 months)	NA	No	No (0 cigarette in past 6-month)	NA	No	No	NA	NA	Never	Never	Never	No	NA	NA	NA
54	(40,60]	Female	Case	Less than highschool	Retired/unemployed/student	0	Yes	No (0 drink in last 12 months)	NA	No	No (0 cigarette in past 6-month)	NA	No	No	NA	NA	Never	Never	Never	No	NA	NA	NA
51	(40,60]	Male	Case	Less than highschool	Retired/unemployed/student	0	Yes	No (0 drink in last 12 months)	6	Yes	Just quit (0 cigarette in < 6 month)	300	No	No	NA	NA	Never	Never	Never	No	NA	NA	NA
67	(60,Inf]	Female	Case	Less than highschool	Retired/unemployed/student	0	Yes	No (0 drink in last 12 months)	NA	No	No (0 cigarette in past 6-month)	NA	No	No	NA	NA	Never	Never	Never	No	NA	NA	NA
69	(60,Inf]	Male	Case	Less than highschool	Retired/unemployed/student	0	Yes	No (0 drink in last 12 months)	40	Yes	No (0 cigarette in past 6-month)	1200	No	No	NA	NA	Never	Never	Never	No	NA	NA	NA
30	(0,40]	Male	Case	Less than highschool	Laborer	15000	Yes	Yes (≥ 1 drink in the last 12 months)	NA	Yes	Yes (≥ 1 cigarette in past month)	300	Yes	No	20	10	Regularly	Smoke and share	Never	No	TRUE	3000	NA
52	(40,60]	Male	Case	Less than highschool	Laborer	15000	Yes	No (0 drink in last 12 months)	300	Yes	No (0 cigarette in past 6-month)	600	No	No	NA	NA	Never	Never	Never	No	NA	NA	NA
80	(60,Inf]	Male	Case	High school or more	Retired/unemployed/student	0	Yes	No (0 drink in last 12 months)	NA	Yes	No (0 cigarette in past 6-month)	NA	No	No	NA	NA	Never	Never	Never	No	NA	NA	NA
47	(40,60]	Male	Case	High school or more	Business owner/freelance	30000	Yes	Yes (≥ 1 drink in the last 12 months)	NA	Yes	Yes (≥ 1 cigarette in past month)	300	Yes	Yes	18	NA	Regularly	Smoke and share	Smoke and share	No	TRUE	50	Insomnia
64	(60,Inf]	Male	Case	Less than highschool	Retired/unemployed/student	0	Yes	No (0 drink in last 12 months)	NA	Yes	No (0 cigarette in past 6-month)	600	Yes	Yes	40	NA	Occasionally	Never	Never	Yes	FALSE	NA	NA
60	(40,60]	Female	Control	High school or more	Retired/unemployed/student	0	Yes	No (0 drink in last 12 months)	NA	No	No (0 cigarette in past 6-month)	NA	No	No	NA	NA	Never	Never	Never	No	NA	NA	NA
24	(0,40]	Female	Control	High school or more	Business owner/freelance	20000	Yes	No (0 drink in last 12 months)	16	No	No (0 cigarette in past 6-month)	NA	No	No	NA	NA	Never	Never	Never	No	NA	NA	NA
20	(0,40]	Male	Control	High school or more	Retired/unemployed/student	0	No	No (0 drink in last 12 months)	NA	No	No (0 cigarette in past 6-month)	NA	Yes	Yes	20	NA	Once or twice	Never	Never	Yes	NA	NA	NA
50	(40,60]	Male	Control	High school or more	Laborer	20000	Yes	No (0 drink in last 12 months)	NA	Yes	Just quit (0 cigarette in < 6 month)	240	Yes	No	25	30	Once or twice	Never	Smoke and share	No	NA	NA	NA
50	(40,60]	Male	Control	High school or more	Business owner/freelance	20000	No	No (0 drink in last 12 months)	NA	No	No (0 cigarette in past 6-month)	NA	No	No	NA	NA	Never	Never	Never	No	NA	NA	NA
86	(60,Inf]	Male	Control	Less than highschool	Retired/unemployed/student	0	No	No (0 drink in last 12 months)	NA	No	No (0 cigarette in past 6-month)	NA	No	No	NA	NA	Never	Never	Never	No	NA	NA	NA
99	(60,Inf]	Male	Control	Less than highschool	Retired/unemployed/student	0	Yes	No (0 drink in last 12 months)	NA	Yes	No (0 cigarette in past 6-month)	4	No	No	NA	NA	Never	Never	Never	No	NA	NA	NA
25	(0,40]	Male	Control	High school or more	Business owner/freelance	16000	Yes	Yes (≥ 1 drink in the last 12 months)	32	No	No (0 cigarette in past 6-month)	NA	No	No	NA	NA	Never	Never	Never	No	NA	NA	NA
84	(60,Inf]	Female	Control	Less than highschool	Retired/unemployed/student	0	No	No (0 drink in last 12 months)	NA	No	No (0 cigarette in past 6-month)	NA	No	No	NA	NA	Never	Never	Never	No	NA	NA	NA
80	(60,Inf]	Female	Control	Less than highschool	Retired/unemployed/student	0	No	No (0 drink in last 12 months)	NA	Yes	No (0 cigarette in past 6-month)	300	No	No	NA	NA	Never	Never	Never	No	NA	NA	NA
34	(0,40]	Female	Control	High school or more	Office worker	30000	No	No (0 drink in last 12 months)	NA	No	No (0 cigarette in past 6-month)	NA	No	No	NA	NA	Never	Never	Never	No	NA	NA	NA
83	(60,Inf]	Male	Control	Less than highschool	Retired/unemployed/student	0	No	No (0 drink in last 12 months)	NA	Yes	No (0 cigarette in past 6-month)	600	Yes	Yes	83	NA	Occasionally	Never	Never	Yes	FALSE	NA
51	(40,60]	Male	Control	High school or more	Business owner/freelance	8000	No	No (0 drink in last 12 months)	NA	No	No (0 cigarette in past 6-month)	NA	No	No	NA	NA	Never	Never	Never	No	NA	NA	NA
41	(40,60]	Female	Control	High school or more	Retired/unemployed/student	0	No	No (0 drink in last 12 months)	NA	No	No (0 cigarette in past 6-month)	NA	No	No	NA	NA	Never	Never	Never	No	NA	NA	NA
84	(60,Inf]	Male	Control	Less than highschool	Retired/unemployed/student	0	Yes	No (0 drink in last 12 months)	5	Yes	No (0 cigarette in past 6-month)	210	No	No	NA	NA	Never	Never	Never	No	NA	NA	NA
33	(0,40]	Male	Control	High school or more	Business owner/freelance	40000	Yes	Yes (≥ 1 drink in the last 12 months)	2	No	No (0 cigarette in past 6-month)	NA	No	No	NA	NA	Never	Never	Never	No	NA	NA	NA
64	(60,Inf]	Male	Control	Less than highschool	Laborer	3000	Yes	No (0 drink in last 12 months)	120	Yes	Yes (≥ 1 cigarette in past month)	150	No	No	NA	NA	Never	Never	Never	No	NA	NA	NA
44	(40,60]	Female	Control	High school or more	Office worker	50000	No	No (0 drink in last 12 months)	NA	No	No (0 cigarette in past 6-month)	NA	No	No	NA	NA	Never	Never	Never	No	NA	NA	NA
26	(0,40]	Female	Control	High school or more	Retired/unemployed/student	0	Yes	No (0 drink in last 12 months)	1	No	No (0 cigarette in past 6-month)	NA	No	No	NA	NA	Never	Never	Never	No	NA	NA	NA
80	(60,Inf]	Male	Control	Less than highschool	Retired/unemployed/student	0	No	No (0 drink in last 12 months)	NA	Yes	No (0 cigarette in past 6-month)	600	No	No	NA	NA	Never	Never	Never	No	NA	NA	NA
62	(60,Inf]	Male	Control	High school or more	Retired/unemployed/student	0	No	No (0 drink in last 12 months)	NA	No	No (0 cigarette in past 6-month)	NA	No	No	NA	NA	Never	Never	Never	No	NA	NA	NA
53	(40,60]	Male	Control	Less than highschool	Laborer	15000	Yes	Yes (≥ 1 drink in the last 12 months)	40	Yes	Yes (≥ 1 cigarette in past month)	150	Yes	Yes	16	NA	Occasionally	Never	Never	Yes	FALSE	NA	NA
47	(40,60]	Male	Control	High school or more	Business owner/freelance	15000	Yes	Yes (≥ 1 drink in the last 12 months)	NA	No	No (0 cigarette in past 6-month)	NA	Yes	Yes	47	NA	Occasionally	Never	Never	Yes	FALSE	NA	NA
48	(40,60]	Male	Control	High school or more	Laborer	15000	No	No (0 drink in last 12 months)	NA	Yes	No (0 cigarette in past 6-month)	20	No	No	NA	NA	Never	Never	Never	No	NA	NA	NA
69	(60,Inf]	Female	Control	Less than highschool	Laborer	600	No	No (0 drink in last 12 months)	NA	No	No (0 cigarette in past 6-month)	NA	No	No	NA	NA	Never	Never	Never	No	NA	NA	NA
43	(40,60]	Female	Control	Less than highschool	Laborer	9000	Yes	Yes (≥ 1 drink in the last 12 months)	12	No	No (0 cigarette in past 6-month)	NA	No	No	NA	NA	Never	Never	Never	No	NA	NA	NA
57	(40,60]	Male	Control	Less than highschool	Business owner/freelance	NA	No	No (0 drink in last 12 months)	NA	No	No (0 cigarette in past 6-month)	NA	No	No	NA	NA	Never	Never	Never	No	NA	NA	NA
30	(0,40]	Female	Control	High school or more	Office worker	12000	No	No (0 drink in last 12 months)	NA	No	No (0 cigarette in past 6-month)	NA	No	No	NA	NA	Never	Never	Never	No	NA	NA	NA
60	(40,60]	Male	Control	High school or more	Business owner/freelance	10000	No	No (0 drink in last 12 months)	NA	No	No (0 cigarette in past 6-month)	NA	No	No	NA	NA	Never	Never	Never	No	NA	NA	NA
42	(40,60]	Male	Control	High school or more	Laborer	6000	Yes	Yes (≥ 1 drink in the last 12 months)	12	Yes	Just quit (0 cigarette in < 6 month)	30	Yes	Yes	40	NA	Occasionally	Never	Never	Yes	FALSE	NA	Medicinal purposes
44	(40,60]	Female	Control	High school or more	Business owner/freelance	10000	No	No (0 drink in last 12 months)	NA	No	No (0 cigarette in past 6-month)	NA	No	No	NA	NA	Never	Never	Never	No	NA	NA	NA
37	(0,40]	Male	Control	High school or more	Laborer	15000	No	Yes (≥ 1 drink in the last 12 months)	NA	No	No (0 cigarette in past 6-month)	NA	No	No	NA	NA	Never	Never	Never	No	NA	NA	NA
70	(60,Inf]	Female	Control	Less than highschool	Retired/unemployed/student	0	No	No (0 drink in last 12 months)	NA	No	No (0 cigarette in past 6-month)	NA	No	No	NA	NA	Never	Never	Never	No	NA	NA	NA
56	(40,60]	Male	Control	Less than highschool	Laborer	7000	Yes	No (0 drink in last 12 months)	25	Yes	Yes (≥ 1 cigarette in past month)	1500	No	No	NA	NA	Never	Never	Never	No	NA	NA	NA
48	(40,60]	Male	Control	Less than highschool	Laborer	2000	Yes	No (0 drink in last 12 months)	2	Yes	No (0 cigarette in past 6-month)	2	No	No	NA	NA	Never	Never	Never	No	NA	NA	NA
53	(40,60]	Male	Control	High school or more	Business owner/freelance	50000	No	No (0 drink in last 12 months)	NA	Yes	Yes (≥ 1 cigarette in past month)	150	No	No	NA	NA	Never	Never	Never	No	NA	NA	NA
70	(60,Inf]	Female	Control	Less than highschool	Business owner/freelance	NA	Yes	Yes (≥ 1 drink in the last 12 months)	NA	No	No (0 cigarette in past 6-month)	NA	No	No	NA	NA	Never	Never	Never	No	NA	NA	NA
39	(0,40]	Male	Control	High school or more	Laborer	NA	No	No (0 drink in last 12 months)	NA	Yes	No (0 cigarette in past 6-month)	600	No	No	NA	NA	Never	Never	Never	No	NA	NA	NA
60	(40,60]	Female	Control	High school or more	Retired/unemployed/student	0	No	No (0 drink in last 12 months)	NA	No	No (0 cigarette in past 6-month)	NA	No	No	NA	NA	Never	Never	Never	No	NA	NA	NA
28	(0,40]	Female	Control	High school or more	Office worker	16000	Yes	No (0 drink in last 12 months)	0.2	No	No (0 cigarette in past 6-month)	NA	No	No	NA	NA	Never	Never	Never	No	NA	NA	NA
49	(40,60]	Female	Control	High school or more	Office worker	25000	No	No (0 drink in last 12 months)	NA	No	No (0 cigarette in past 6-month)	NA	No	No	NA	NA	Never	Never	Never	No	NA	NA	NA
51	(40,60]	Female	Control	Less than highschool	Retired/unemployed/student	0	No	No (0 drink in last 12 months)	NA	No	No (0 cigarette in past 6-month)	NA	No	No	NA	NA	Never	Never	Never	No	NA	NA	NA
66	(60,Inf]	Male	Control	High school or more	Retired/unemployed/student	0	Yes	No (0 drink in last 12 months)	840	Yes	Yes (≥ 1 cigarette in past month)	8	No	No	NA	NA	Never	Never	Never	No	NA	NA	NA
58	(40,60]	Male	Control	High school or more	Laborer	20000	Yes	Yes (≥ 1 drink in the last 12 months)	150	No	No (0 cigarette in past 6-month)	NA	No	No	NA	NA	Never	Never	Never	No	NA	NA	NA
74	(60,Inf]	Male	Control	Less than highschool	Laborer	NA	Yes	No (0 drink in last 12 months)	NA	Yes	No (0 cigarette in past 6-month)	600	No	No	NA	NA	Never	Never	Never	No	NA	NA	NA
53	(40,60]	Female	Control	High school or more	Laborer	10000	No	No (0 drink in last 12 months)	NA	No	No (0 cigarette in past 6-month)	NA	No	No	NA	NA	Never	Never	Never	No	NA	NA	NA
66	(60,Inf]	Male	Control	Less than highschool	Retired/unemployed/student	0	Yes	Yes (≥ 1 drink in the last 12 months)	4	No	No (0 cigarette in past 6-month)	NA	No	No	NA	NA	Never	Never	Never	No	NA	NA	NA
56	(40,60]	Female	Control	High school or more	Business owner/freelance	NA	Yes	Yes (≥ 1 drink in the last 12 months)	NA	No	No (0 cigarette in past 6-month)	NA	Yes	Yes	52	NA	Once or twice	Never	Never	Yes	NA	NA	NA
52	(40,60]	Male	Control	Less than highschool	Office worker	10000	Yes	Yes (≥ 1 drink in the last 12 months)	40	Yes	Yes (≥ 1 cigarette in past month)	60	No	No	NA	NA	Never	Never	Never	No	NA	NA	NA
60	(40,60]	Male	Control	High school or more	Retired/unemployed/student	0	Yes	Yes (≥ 1 drink in the last 12 months)	80	Yes	Yes (≥ 1 cigarette in past month)	160	No	No	NA	NA	Never	Never	Never	No	NA	NA	NA
56	(40,60]	Male	Control	High school or more	Laborer	10000	No	No (0 drink in last 12 months)	NA	Yes	Yes (≥ 1 cigarette in past month)	150	No	No	NA	NA	Never	Never	Never	No	NA	NA	NA
59	(40,60]	Male	Control	High school or more	Office worker	30000	No	No (0 drink in last 12 months)	NA	Yes	No (0 cigarette in past 6-month)	600	Yes	No	16	42	Regularly	Smoke and share	Never	No	TRUE	50	NA
72	(60,Inf]	Male	Control	High school or more	Retired/unemployed/student	0	Yes	No (0 drink in last 12 months)	NA	Yes	No (0 cigarette in past 6-month)	NA	Yes	No	20	52	Once or twice	Smoke and share	Never	No	NA	NA	NA
65	(60,Inf]	Male	Control	High school or more	Retired/unemployed/student	0	No	No (0 drink in last 12 months)	NA	Yes	Just quit (0 cigarette in < 6 month)	300	No	No	NA	NA	Never	Never	Never	No	NA	NA	NA
36	(0,40]	Male	Control	High school or more	Laborer	15000	Yes	Yes (≥ 1 drink in the last 12 months)	NA	Yes	Yes (≥ 1 cigarette in past month)	450	No	No	NA	NA	Never	Never	Never	No	NA	NA	NA
58	(40,60]	Male	Control	Less than highschool	Laborer	10000	Yes	Yes (≥ 1 drink in the last 12 months)	35	Yes	No (0 cigarette in past 6-month)	240	Yes	No	40	1	Occasionally	Never	Never	Yes	FALSE	NA	NA
59	(40,60]	Female	Control	Less than highschool	Business owner/freelance	20000	Yes	Yes (≥ 1 drink in the last 12 months)	24	No	No (0 cigarette in past 6-month)	NA	No	No	NA	NA	Never	Never	Never	No	NA	NA	NA
48	(40,60]	Male	Control	Less than highschool	Laborer	7000	Yes	No (0 drink in last 12 months)	8	Yes	Yes (≥ 1 cigarette in past month)	NA	Yes	Yes	17	NA	Occasionally	Smoke and share	Smoke only	No	FALSE	NA	NA
26	(0,40]	Male	Control	Less than highschool	Laborer	14000	Yes	Yes (≥ 1 drink in the last 12 months)	40	Yes	Yes (≥ 1 cigarette in past month)	300	Yes	No	20	6	Regularly	Smoke and share	Never	No	FALSE	NA	NA
51	(40,60]	Male	Control	High school or more	Laborer	NA	Yes	Yes (≥ 1 drink in the last 12 months)	150	Yes	Yes (≥ 1 cigarette in past month)	120	Yes	No	50	1	Once or twice	Never	Never	Yes	NA	NA	NA
60	(40,60]	Female	Control	High school or more	Retired/unemployed/student	0	No	No (0 drink in last 12 months)	NA	No	No (0 cigarette in past 6-month)	NA	No	No	NA	NA	Never	Never	Never	No	NA	NA	NA
30	(0,40]	Female	Control	Less than highschool	Retired/unemployed/student	0	Yes	No (0 drink in last 12 months)	12	No	No (0 cigarette in past 6-month)	NA	No	No	NA	NA	Never	Never	Never	No	NA	NA	NA
56	(40,60]	Male	Control	Less than highschool	Office worker	NA	Yes	Yes (≥ 1 drink in the last 12 months)	NA	No	No (0 cigarette in past 6-month)	NA	No	No	NA	NA	Never	Never	Never	No	NA	NA	NA
40	(0,40]	Male	Control	High school or more	Business owner/freelance	20000	Yes	No (0 drink in last 12 months)	24	No	No (0 cigarette in past 6-month)	NA	No	No	NA	NA	Never	Never	Never	No	NA	NA	NA
43	(40,60]	Male	Control	High school or more	Business owner/freelance	35000	Yes	No (0 drink in last 12 months)	2	Yes	No (0 cigarette in past 6-month)	8	No	No	NA	NA	Never	Never	Never	No	NA	NA	NA
60	(40,60]	Male	Control	High school or more	Retired/unemployed/student	0	Yes	Yes (≥ 1 drink in the last 12 months)	48	Yes	No (0 cigarette in past 6-month)	600	Yes	Yes	18	NA	Occasionally	Never	Smoke only	Yes	FALSE	NA	NA
60	(40,60]	Male	Control	High school or more	Business owner/freelance	40000	Yes	Yes (≥ 1 drink in the last 12 months)	24	No	No (0 cigarette in past 6-month)	NA	No	No	NA	NA	Never	Never	Never	No	NA	NA	NA
54	(40,60]	Female	Control	Less than highschool	Business owner/freelance	7000	Yes	No (0 drink in last 12 months)	0.1	No	No (0 cigarette in past 6-month)	NA	Yes	Yes	40	NA	Occasionally	Never	Never	Yes	FALSE	NA	NA
36	(0,40]	Female	Control	High school or more	Business owner/freelance	15000	No	No (0 drink in last 12 months)	NA	No	No (0 cigarette in past 6-month)	NA	No	No	NA	NA	Never	Never	Never	No	NA	NA	NA
56	(40,60]	Female	Control	Less than highschool	Retired/unemployed/student	0	Yes	No (0 drink in last 12 months)	0.1	No	No (0 cigarette in past 6-month)	NA	Yes	No	54	2	Once or twice	Never	Never	Yes	NA	NA	Medicinal purposes
58	(40,60]	Female	Control	Less than highschool	Retired/unemployed/student	0	No	No (0 drink in last 12 months)	NA	No	No (0 cigarette in past 6-month)	NA	No	No	NA	NA	Never	Never	Never	No	NA	NA	NA
59	(40,60]	Female	Control	Less than highschool	Retired/unemployed/student	0	Yes	Yes (≥ 1 drink in the last 12 months)	NA	No	No (0 cigarette in past 6-month)	NA	Yes	Yes	15	NA	Occasionally	Never	Never	Yes	FALSE	NA	NA
58	(40,60]	Male	Control	High school or more	Laborer	10000	Yes	Yes (≥ 1 drink in the last 12 months)	40	Yes	No (0 cigarette in past 6-month)	300	No	No	NA	NA	Never	Never	Never	No	NA	NA	NA
60	(40,60]	Male	Control	High school or more	Laborer	NA	Yes	Yes (≥ 1 drink in the last 12 months)	120	Yes	Yes (≥ 1 cigarette in past month)	300	Yes	No	17	38	Occasionally	Smoke and share	Smoke only	No	FALSE	NA	NA
43	(40,60]	Male	Control	Less than highschool	Laborer	15000	Yes	Yes (≥ 1 drink in the last 12 months)	300	Yes	Yes (≥ 1 cigarette in past month)	570	Yes	Yes	20	NA	Regularly	Smoke only	Smoke and share	Yes	FALSE	NA	NA
37	(0,40]	Male	Control	Less than highschool	Retired/unemployed/student	0	No	No (0 drink in last 12 months)	NA	No	No (0 cigarette in past 6-month)	NA	No	No	NA	NA	Never	Never	Never	No	NA	NA	NA
87	(60,Inf]	Male	Control	Less than highschool	Retired/unemployed/student	0	No	No (0 drink in last 12 months)	NA	Yes	Yes (≥ 1 cigarette in past month)	90	No	No	NA	NA	Never	Never	Never	No	NA	NA	NA
59	(40,60]	Male	Control	Less than highschool	Retired/unemployed/student	0	Yes	Yes (≥ 1 drink in the last 12 months)	NA	Yes	Yes (≥ 1 cigarette in past month)	150	Yes	No	20	15	Occasionally	Never	Smoke and share	No	FALSE	NA	NA
74	(60,Inf]	Female	Control	Less than highschool	Retired/unemployed/student	0	No	No (0 drink in last 12 months)	NA	No	No (0 cigarette in past 6-month)	NA	No	No	NA	NA	Never	Never	Never	No	NA	NA	NA
71	(60,Inf]	Male	Control	Less than highschool	Laborer	3000	No	Yes (≥ 1 drink in the last 12 months)	NA	No	No (0 cigarette in past 6-month)	NA	No	No	NA	NA	Never	Never	Never	No	NA	NA	NA
80	(60,Inf]	Male	Control	Less than highschool	Retired/unemployed/student	0	Yes	No (0 drink in last 12 months)	15	Yes	No (0 cigarette in past 6-month)	600	No	No	NA	NA	Never	Never	Never	No	NA	NA	NA
56	(40,60]	Female	Control	Less than highschool	Business owner/freelance	15000	No	No (0 drink in last 12 months)	NA	No	No (0 cigarette in past 6-month)	NA	No	No	NA	NA	Never	Never	Never	No	NA	NA	NA
43	(40,60]	Female	Control	High school or more	Business owner/freelance	15000	No	No (0 drink in last 12 months)	NA	No	No (0 cigarette in past 6-month)	NA	No	No	NA	NA	Never	Never	Never	No	NA	NA	NA
44	(40,60]	Female	Control	Less than highschool	Retired/unemployed/student	0	No	No (0 drink in last 12 months)	NA	No	No (0 cigarette in past 6-month)	NA	No	No	NA	NA	Never	Never	Never	No	NA	NA	NA
83	(60,Inf]	Female	Control	Less than highschool	Retired/unemployed/student	0	No	No (0 drink in last 12 months)	NA	No	No (0 cigarette in past 6-month)	NA	No	No	NA	NA	Never	Never	Never	No	NA	NA	NA
35	(0,40]	Female	Control	High school or more	Business owner/freelance	5000	No	No (0 drink in last 12 months)	NA	No	No (0 cigarette in past 6-month)	NA	No	No	NA	NA	Never	Never	Never	No	NA	NA	NA
54	(40,60]	Male	Control	High school or more	Laborer	NA	No	No (0 drink in last 12 months)	NA	No	No (0 cigarette in past 6-month)	NA	No	No	NA	NA	Never	Never	Never	No	NA	NA	NA
27	(0,40]	Male	Control	High school or more	Laborer	10000	Yes	No (0 drink in last 12 months)	NA	Yes	Yes (≥ 1 cigarette in past month)	30	No	No	NA	NA	Never	Never	Never	No	NA	NA	NA
37	(0,40]	Male	Control	Less than highschool	Retired/unemployed/student	0	Yes	Yes (≥ 1 drink in the last 12 months)	100	No	No (0 cigarette in past 6-month)	NA	No	No	NA	NA	Never	Never	Never	No	NA	NA	NA
60	(40,60]	Male	Control	High school or more	Laborer	20000	Yes	Yes (≥ 1 drink in the last 12 months)	100	No	No (0 cigarette in past 6-month)	NA	No	No	NA	NA	Never	Never	Never	No	NA	NA	NA
64	(60,Inf]	Female	Control	Less than highschool	Retired/unemployed/student	0	No	No (0 drink in last 12 months)	NA	No	No (0 cigarette in past 6-month)	NA	No	No	NA	NA	Never	Never	Never	No	NA	NA	NA
65	(60,Inf]	Female	Control	Less than highschool	Business owner/freelance	3000	No	No (0 drink in last 12 months)	NA	No	No (0 cigarette in past 6-month)	NA	No	No	NA	NA	Never	Never	Never	No	NA	NA	NA
63	(60,Inf]	Male	Control	Less than highschool	Laborer	3000	Yes	Yes (≥ 1 drink in the last 12 months)	16	Yes	Yes (≥ 1 cigarette in past month)	600	Yes	Yes	52	NA	Occasionally	Never	Never	Yes	FALSE	NA	NA
60	(40,60]	Male	Control	High school or more	Business owner/freelance	15000	Yes	Yes (≥ 1 drink in the last 12 months)	40	Yes	No (0 cigarette in past 6-month)	600	No	No	NA	NA	Never	Never	Never	No	NA	NA	NA
71	(60,Inf]	Male	Control	High school or more	Business owner/freelance	5000	Yes	Yes (≥ 1 drink in the last 12 months)	60	Yes	Yes (≥ 1 cigarette in past month)	300	Yes	Yes	70	NA	Regularly	Never	Never	Yes	FALSE	NA	Insomnia
74	(60,Inf]	Female	Control	Less than highschool	Retired/unemployed/student	0	No	No (0 drink in last 12 months)	NA	No	No (0 cigarette in past 6-month)	NA	No	No	NA	NA	Never	Never	Never	No	NA	NA	NA
47	(40,60]	Female	Control	Less than highschool	Business owner/freelance	10000	Yes	No (0 drink in last 12 months)	60	No	No (0 cigarette in past 6-month)	NA	No	No	NA	NA	Never	Never	Never	No	NA	NA	NA
64	(60,Inf]	Male	Control	High school or more	Laborer	NA	Yes	Yes (≥ 1 drink in the last 12 months)	30	Yes	Yes (≥ 1 cigarette in past month)	60	No	No	NA	NA	Never	Never	Never	No	NA	NA	NA
50	(40,60]	Male	Control	High school or more	Office worker	60000	Yes	Yes (≥ 1 drink in the last 12 months)	16	Yes	No (0 cigarette in past 6-month)	10	No	No	NA	NA	Never	Never	Never	No	NA	NA	NA
30	(0,40]	Female	Control	High school or more	Business owner/freelance	60000	Yes	Yes (≥ 1 drink in the last 12 months)	20	Yes	Yes (≥ 1 cigarette in past month)	NA	No	No	NA	NA	Never	Never	Never	No	NA	NA	NA
67	(60,Inf]	Female	Control	Less than highschool	Retired/unemployed/student	0	No	No (0 drink in last 12 months)	NA	No	No (0 cigarette in past 6-month)	NA	No	No	NA	NA	Never	Never	Never	No	NA	NA	NA
58	(40,60]	Female	Control	High school or more	Laborer	NA	Yes	Yes (≥ 1 drink in the last 12 months)	NA	No	No (0 cigarette in past 6-month)	NA	No	No	NA	NA	Never	Never	Never	No	NA	NA	NA
51	(40,60]	Male	Control	Less than highschool	Business owner/freelance	NA	No	No (0 drink in last 12 months)	NA	Yes	No (0 cigarette in past 6-month)	NA	No	No	NA	NA	Never	Never	Never	No	NA	NA	NA
75	(60,Inf]	Male	Control	High school or more	Office worker	30000	Yes	Yes (≥ 1 drink in the last 12 months)	16	No	No (0 cigarette in past 6-month)	NA	No	No	NA	NA	Never	Never	Never	No	NA	NA	NA
36	(0,40]	Male	Control	High school or more	Business owner/freelance	30000	Yes	No (0 drink in last 12 months)	80	No	No (0 cigarette in past 6-month)	NA	No	No	NA	NA	Never	Never	Never	No	NA	NA	NA
70	(60,Inf]	Male	Control	High school or more	Business owner/freelance	30000	Yes	No (0 drink in last 12 months)	60	Yes	Yes (≥ 1 cigarette in past month)	40	No	No	NA	NA	Never	Never	Never	No	NA	NA	NA
24	(0,40]	Female	Control	High school or more	Office worker	30000	No	No (0 drink in last 12 months)	NA	No	No (0 cigarette in past 6-month)	NA	No	No	NA	NA	Never	Never	Never	No	NA	NA	NA
66	(60,Inf]	Male	Control	High school or more	Retired/unemployed/student	0	Yes	No (0 drink in last 12 months)	NA	Yes	No (0 cigarette in past 6-month)	5	No	No	NA	NA	Never	Never	Never	No	NA	NA	NA
44	(40,60]	Female	Control	Less than highschool	Laborer	NA	No	No (0 drink in last 12 months)	NA	No	No (0 cigarette in past 6-month)	NA	No	No	NA	NA	Never	Never	Never	No	NA	NA	NA
58	(40,60]	Female	Control	High school or more	Retired/unemployed/student	0	No	No (0 drink in last 12 months)	NA	No	No (0 cigarette in past 6-month)	NA	No	No	NA	NA	Never	Never	Never	No	NA	NA	NA
57	(40,60]	Male	Control	High school or more	Business owner/freelance	15000	Yes	No (0 drink in last 12 months)	0	Yes	Yes (≥ 1 cigarette in past month)	150	No	No	NA	NA	Never	Never	Never	No	NA	NA	NA
62	(60,Inf]	Female	Control	Less than highschool	Retired/unemployed/student	0	No	No (0 drink in last 12 months)	NA	No	No (0 cigarette in past 6-month)	NA	No	No	NA	NA	Never	Never	Never	No	NA	NA	NA
70	(60,Inf]	Male	Control	Less than highschool	Retired/unemployed/student	0	Yes	Yes (≥ 1 drink in the last 12 months)	2	No	No (0 cigarette in past 6-month)	NA	No	No	NA	NA	Never	Never	Never	No	NA	NA	NA
52	(40,60]	Male	Control	High school or more	Business owner/freelance	NA	Yes	Yes (≥ 1 drink in the last 12 months)	NA	Yes	No (0 cigarette in past 6-month)	150	No	No	NA	NA	Never	Never	Never	No	NA	NA	NA
78	(60,Inf]	Male	Control	Less than highschool	Office worker	700	No	No (0 drink in last 12 months)	NA	No	No (0 cigarette in past 6-month)	NA	No	No	NA	NA	Never	Never	Never	No	NA	NA	NA
60	(40,60]	Male	Control	Less than highschool	Retired/unemployed/student	0	No	No (0 drink in last 12 months)	NA	Yes	Yes (≥ 1 cigarette in past month)	4	No	No	NA	NA	Never	Never	Never	No	NA	NA	NA
67	(60,Inf]	Female	Control	Less than highschool	Laborer	9000	No	No (0 drink in last 12 months)	NA	No	No (0 cigarette in past 6-month)	NA	No	No	NA	NA	Never	Never	Never	No	NA	NA	NA
